# Supplementary material for: Cell Signaling Pathways in Mammary Carcinoma Induced in Rats with Low versus High Inherent Aerobic Capacity
Source: Int J Mol Sci. 2019 Mar 26;20(6):1506. doi: 10.3390/ijms20061506 (PMC6470785; doi:10.3390/ijms20061506)
Supplement: Supplementary file 1 [file ijms-20-01506-s001.zip]

Archive with 2 entries (2 files):
- Supplementary_Table_S3.xlsx
- Supplementary_Tables_S1_S2.docx
