# Supplementary material for: Cell Signaling Pathways in Mammary Carcinoma Induced in Rats with Low versus High Inherent Aerobic Capacity
Source: Int J Mol Sci. 2019 Mar 26;20(6):1506. doi: 10.3390/ijms20061506 (PMC6470785; doi:10.3390/ijms20061506)
Supplement: Supplementary file 1 [file ijms-20-01506-s001.zip › Supplementary_Table_S3.xlsx]

## Sheet: Normalized Tumor WB Data
STRAIN	ANIMAL	TUMOR	p4E-BP1	4E-BP1	pACC	ACC	pAKT	AKT	pAMPK	AMPK	ß2-AR	BAX	BCL-2	c-MYC	pCREB	CREB	peNOS	eNOS	EPAC-1	pERK1/2	ERK1/2	FAK	FASN	FLK1	FLT1	GLUT-1	GLUT-4	HIF-1α	IGF-1Rα	LC3α	LC3ß	pmTOR	mTOR	NOTCH	P21	P27	PGC-1α	pPKAα	pPKAß	PKA	pc-RAF	SHP	pSRC	SRC	SREBP1	SIRT1	pSTAT3	STAT3	UCP1
LIAC	9	1	1206.58	1544.58	103.4	95.3352	239.151	1930.36	23.4272	104.715	2365.39	354.168	241.426	668.294	191.3	302.509	25.6022	6.78696	859.395	818.418	2371.04	155.944	1311.91	207.647	118.7	1294.09	799.266	499.125	2036.33	59.3127	49.8147	240.808	535.141	730.062	37.0447	34.3337	154.885	675.256	1455.91	1907.75	128.983	134.848	273.043	308.442	224.998	697.174	298.807	908.542	58.0911
LIAC	39	1	875.209	1067.37	127.185	99.1098	302.314	1982.19	31.1449	111.342	2445.23	361.794	165.051	738.465	189.693	336.973	5.25121	6.7076	649.792	1098.06	3066.78	159.588	1180.76	359.571	146.323	912.802	706.117	440.145	1909.38	34.6867	38.3106	82.8707	193.098	1490.52	38.6525	46.7208	163.676	540.26	1235.12	1597.56	151.136	259.545	281.111	277.425	333.411	721.016	296.55	967.939	28.8885
LIAC	47	4	1017.05	1834.25	535.813	357.182	190.675	1733.6	29.7343	105.511	2556.19	665.506	264.923	374.043	192.625	390.22	8.12853	9.39474	904.622	930.203	3556.23	83.5048	1380.93	254.204	78.7164	138.338	589.686	295.902	2464.97	119.388	97.3022	58.1004	103.611	569.623	39.9076	53.3485	150.039	637.809	1290.32	1222.12	179.817	237.641	219.485	180.552	395.467	703.478	265.782	895.841	17.647
HIAC	131	1	1609.58	2112.81	793.931	297.772	112.598	1010.72	146.132	418.577	1971.74	667.11	177.393	381.728	112.785	815.449	27.7884	93.8103	416.041	458.928	2691.45	374.351	1078.29	378.077	50.2347	459.355	827.847	246.617	1369.61	80.5446	130.458	16.9918	58.5323	304.663	143.005	420.762	204.74	551.684	901.134	1328.83	49.8681	374.718	87.0914	305.291	216.516	1459.53	135.747	129.739	19.8051
HIAC	133	1	1001.89	1570.16	324.01	242.276	121.738	746.92	119.07	350.549	1795.49	464.774	182.591	427.516	98.2821	572.3	30.1729	70.4279	316.876	632.505	2316.11	336.368	933.781	277.307	68.7638	555.757	852.396	271.476	1105.77	56.5772	78.7725	31.8492	126.577	450.74	154.749	292.925	192.435	399.754	743.812	873.87	34.1984	355.694	69.7977	353.296	121.052	1201.91	115.479	95.5475	30.4788
HIAC	143	1	653.753	1049.25	276.94	214.122	124.909	905.719	119.582	345.273	1784.6	511.516	182.77	402.679	80.8564	503.751	14.2577	75.217	362.418	235.173	1667.7	247.038	824.027	282.239	69.5605	481.966	840.451	223.439	920.466	89.9977	116.99	28.9987	71.0556	383.225	177.881	252.126	170.598	750.714	967.372	1105.66	25.98	256.236	54.7854	448.266	141.025	1605.83	64.7397	30.5791	74.603
[truncated: 1 more columns]
